# Supplementary material for: A simple, cost-effective high-throughput image analysis pipeline improves genomic prediction accuracy for days to maturity in wheat
Source: Plant Methods. 2020 Nov 2;16:146. doi: 10.1186/s13007-020-00686-2 (PMC7607823; doi:10.1186/s13007-020-00686-2)
Supplement: Supplementary file 1 — Additional file 1: Tables S1. and S2 are lists of the 199 landraces and 87 cultivars from Iran bread wheat germplasm used in the present study. [file 13007_2020_686_MOESM1_ESM.xlsx]

## Sheet: Table S1
Table S1. List of 199 Iran bread wheat landraces
Entery ID	Collected_year	LOC_ID	UT_PROVINCE	UT_CITY	UCD_IWA_NO	PACK_NO	UT_ACC_NO	USDA_PI_NO	CIMMYT_NO
2	1940	94	Bakhtaran	SHAH-ABAD	8600045	230	2243-1	623090	CWI54471
3	1957	203	Ilam	ILAM	8600080	281	5781-8	626699	CWI54496
4	1959	186	Hamadan	MALAYER	8600090	294	6251-2	626706	CWI54502
5	1964	379	Yazd	ARDAKAN	8600154	656	7496-2	626747	CWI54538
6	1964	381	Yazd	DASTJERD	8600170	723	7439-2	623109	CWI54547
7	1961	225	Khorasan	BIRJAND	8600205	822	7063-3	626776	CWI54569
8	1961	104	Esfahan	ESFAHAN	8600261	979	7277-2	626814	CWI54602
9	1961	143	Esfahan	SHAHREZA	8600276	1011	6926-5	626825	CWI54613
10	1964	384	Yazd	YAZD	8600308	1068	7575-3	626846	CWI54636
11	1961	344	Markazi	VARAMIN	8600319	1096	7034-1	626855	CWI54641
12	1960	153	Fars	SHIRAZ	8600342	1147	6786-2	626872	CWI54656
13	1961	153	Fars	SHIRAZ	8600348	1153	6830-3	623123	CWI54661
14	1961	153	Fars	SHIRAZ	8600362	1178	6814-4	623125	CWI54670
15	1961	149	Fars	FASA	8600364	1180	6813-2	623127	CWI54672
16	1941	19	Azarbayjan-Shargi	ARDABIL	8600366	1181	3189-8	626881	CWI54674
17	1961	151	Fars	NIRIZ	8600368	1183	6822-2	626883	CWI54676
18	1941	37	Azarbayjan-Shargi	MARAGHEH	8600389	1267	3201-2	626895	CWI54690
19	1961	216	Kerman	SIRJAN	8600409	1312	7272-5	626908	CWI54704
20	1941	10	Azarbayjan-Gharbi	MAHABAD	8600439	1364	3227-6	623136	CWI54724
21	1961	200	Hormozgan	BANDAR-ABBAS	8600442	1370	7280-3	626932	CWI54727
22	1961	200	Hormozgan	BANDAR-ABBAS	8600444	1373	7280-2	626933	CWI54729
23	1961	220	Kerman	ZABOL	8600461	1397	7149-2	626943	CWI54737
24	1961	153	Fars	SHIRAZ	8600462	1397	6823-2	623139	CWI54738
25	1961	14	Azarbayjan-Gharbi	REZAIEH	8600484	1430	6939-2	626958	CWI54756
26	1964	104	Esfahan	ESFAHAN	8600515	1472	7513-5	626978	CWI54778
27	1959	14	Azarbayjan-Gharbi	REZAIEH	8600621	1629	6347-2	627043	CWI54848
28	1961	10	Azarbayjan-Gharbi	MAHABAD	8600624	1632	6943-1	623161	CWI54849
29	1961	10	Azarbayjan-Gharbi	MAHABAD	8600626	1634	6943-3	623162	CWI54851
30	1960	170	Gilan	ROUD-BAR	8600642	1653	6779-1	627054	CWI54857
31	1960	395	Zanjan	ROUD-BAR	8600643	1654	6780-1	627055	CWI54858
32	1961	214	Kerman	RAFSANJAN	8600661	1687	7262-4	627066	CWI54866
33	1959	398	Zanjan	ZANJAN	8600669	1698	6010-1	627072	CWI54871
34	1960	395	Zanjan	ROUD-BAR	8600715	1766	6781-1	627102	CWI54897
35	1961	225	Khorasan	BIRJAND	8600725	1779	7045-3	623176	CWI54903
36	1961	228	Khorasan	BOJNOURD	8600882	2009	7125-1	627189	CWI55011
37	1964	381	Yazd	DASTJERD	8602098	729	7439-3	627299	CWI55130
38	1961	200	Hormozgan	BANDAR-ABBAS	8602207	1374	7280-7	627356	CWI55188
39	1961	214	Kerman	RAFSANJAN	8602214	1692	7262-3	627360	CWI55193
40	1961	65	Bakhtaran	GHASRE-SHIRIN	8602273	77	6960-12	627385	CWI55230
41	1957	68	Bakhtaran	GILANE-GHARB	8602279	104	5791-13	623274	CWI55234
42	1959	37	Azarbayjan-Shargi	MARAGHEH	8602331	158	6126-1	627410	CWI55256
43	1959	91	Bakhtaran	SANJABI	8602339	166	6469-2	627417	CWI55260
44	1959	174	Hamadan	HAMADAN	8602354	182	6229-3	627423	CWI55267
45	1959	197	Hamadan	TOYSERKAN	8602365	193	6547-2	623291	CWI55276
46	1963	131	Esfahan	NAEIN	8603128	155	7388-5	627688	CWI55508
47	1959	52	Azarbayjan-Shargi	TABRIZ	8603258	312	6485-2	627787	CWI55542
48	1959	392	Zanjan	GAZVIN	8604084	571	5933-1	627873	CWI55596
49	1959	52	Azarbayjan-Shargi	TABRIZ	8604098	591	6482-5	627883	CWI55600
50	1959	311	Markazi	ARAK	8604146	645	6268-2	627908	CWI55610
51	1947	174	Hamadan	HAMADAN	8604293	828	5178-2	627963	CWI55642
52	1959	392	Zanjan	GAZVIN	8604358	908	5987-10	627987	CWI55657
53	1959	55	Bakhtaran	BAKHTARAN	8604367	918	6161-12	627990	CWI55659
54	1959	52	Azarbayjan-Shargi	TABRIZ	8604394	950	6060-2	623428	CWI55665
55	1959	357	Mazandaran	GORGAN	8604658	1288	6214-2	628084	CWI55723
56	1959	311	Markazi	ARAK	8604666	1299	6344-4	628088	CWI55727
57	1964	143	Esfahan	SHAHREZA	8604706	1345	7547-3	628114	CWI55746
58	1959	203	Ilam	ILAM	8604850	1510	6351-6	628189	CWI55795
59	1939	203	Ilam	ILAM	8606081	18937-4	2160-2	623473	CWI55891
60	1940	203	Ilam	ILAM	8606083	18704-7	2230-2	623475	CWI55893
61	1968	79	Bakhtaran	KERMANSHAH	8606150	57957-6	8032-2	623507	CWI55919
62	1959	3	Azarbayjan-Gharbi	AZ-GH	8606161	889	6503-4	623510	CWI55927
63	1957	79	Bakhtaran	KERMANSHAH	8607383	12103	5783-5	623908	CWI56702
64	1957	79	Bakhtaran	KERMANSHAH	8607384	13475-7	5784-1	623909	CWI56703
65	1957	65	Bakhtaran	GHASRE-SHIRIN	8607446	12551-5	5797-5	623953	CWI56757
66	1958	197	Hamadan	TOYSERKAN	8607499	10837-4	5851-2	623980	CWI56798
67	1959	174	Hamadan	HAMADAN	8607897		6299-3	624215	CWI57017
68	1959	174	Hamadan	HAMADAN	8607899		6301-2	621421	CWI57019
69	1959	203	Ilam	ILAM	8607949	40733-3	6352-2	624240	CWI57057
70	1959	203	Ilam	ILAM	8607960	40779-8	6354-3	624251	CWI57068
71	1961	292	Kordestan	KORDESTAN	8608123	2156	6941-1	624315	CWI57161
72	1959	55	Bakhtaran	BAKHTARAN	8608259	2296	6136-6	621492	CWI57240
73	1959	55	Bakhtaran	BAKHTARAN	8608261	2298	6280-2	624378	CWI57242
74	1959	55	Bakhtaran	BAKHTARAN	8608266	2303	6360-5	624381	CWI57247
75	1959	174	Hamadan	HAMADAN	8608563	2603	6222-2	624576	CWI57455
76	1959	174	Hamadan	HAMADAN	8608574	2615	6147-6	624580	CWI57460
77	1959	174	Hamadan	HAMADAN	8608580	2619	6229-2	624582	CWI57463
78	1958	174	Hamadan	HAMADAN	8608669	2710	5889-3	621565	CWI57495
79	1959	65	Bakhtaran	GHASRE-SHIRIN	8608963	3004	6154-1	624804	CWI57692
80	1959	65	Bakhtaran	GHASRE-SHIRIN	8608964	3005	6154-2	624805	CWI57693
81	1959	203	Ilam	ILAM	8609011	3052	6353-1	624837	CWI57721
82	1959	203	Ilam	ILAM	8609012	3053	6353-2	624838	CWI57722
83	1957	203	Ilam	ILAM	8609020	3061	5781-1	624846	CWI57730
84	1957	203	Ilam	ILAM	8609023	3064	5781-4	624849	CWI57733
85	1959	203	Ilam	ILAM	8609036	3077	6354-2	624861	CWI57745
86	1959	203	Ilam	ILAM	8609038	3079	6351-1	624863	CWI57746
87	1959	203	Ilam	ILAM	8609039	3080	6351-2	624864	CWI57747
88	1959	247	Khorasan	MASHHAD	8611151	5201	6432-3	625433	CWI67144
89	1961	247	Khorasan	MASHHAD	8611291	5342	7069-1	622379	CWI67210
90	1939	247	Khorasan	MASHHAD	8612039	6090	1719-1	625661	CWI67524
91	1950	211	Kerman	KERMAN	8613311	8274	5418-6	626156	CWI67670
92	1950	211	Kerman	KERMAN	8613313	8276	5418-8	626158	CWI67672
93	1956	211	Kerman	KERMAN	8613423	8389	5758-8	626215	CWI67751
94	1966	372	Sistan-Balouchestan	ZAHEDAN	8613434	8400	7705-2	626223	CWI67758
95	1959	372	Sistan-Balouchestan	ZAHEDAN	8613437	8403	6358-2	626226	CWI67761
96	1966	372	Sistan-Balouchestan	ZAHEDAN	8613445	8411	7701-3	626234	CWI67769
97	1961	372	Sistan-Balouchestan	ZAHEDAN	8613474	8441	7149-3	626260	CWI67794
98	1966	372	Sistan-Balouchestan	ZAHEDAN	8613477	8444	7694-1	626261	CWI67795
99	1964	104	Esfahan	ESFAHAN	8613658	8624	7518-2	626358	CWI67880
100	1964	104	Esfahan	ESFAHAN	8613659	8625	7518-3	622894	CWI67881
101	1964	104	Esfahan	ESFAHAN	8613661	8627	7518-5	626360	CWI67883
102	1957	247	Khorasan	MASHHAD	8600048	232	5806-1	623091	CWI70894
103	1961	255	Khorasan	SABZVAR	8600138	602	7003-2	626736	CWI70918
104	1964	384	Yazd	YAZD	8600186	758	7607-1	626764	CWI70927
105	1939	42	Azarbayjan-Shargi	MIANEH	8600405	1308	2180-2	626904	CWI70970
106	1960	161	Gilan	ASTARA	8600429	1342	6778-2	626923	CWI70975
107	1960	161	Gilan	ASTARA	8600430	1343	6778-3	626924	CWI70976
108	1959	282	Khouzestan	BROUJERD	8600612	1619	6269-1	627036	CWI71007
109	1959	282	Khouzestan	BROUJERD	8600614	1621	6269-3	627038	CWI71008
110	1961	162	Gilan	FOOMAN	8600647	1663	6835-7	627057	CWI71020
111	1939	311	Markazi	ARAK	8600652	1671	1756-1	627061	CWI71022
112	1960	170	Gilan	ROUD-BAR	8600668	1696	6779-5	623169	CWI71025
113	1961	357	Mazandaran	GORGAN	8600716	1768	7102-3	627103	CWI71040
114	1959	394	Zanjan	MANJIL	8602304	129	6073-1	627399	CWI71169
115	1957	74	Bakhtaran	KANGAVAR	8602335	162	5783-1	627414	CWI71177
116	1961	255	Khorasan	SABZVAR	8602436	526	7002-1	627460	CWI71203
117	1964	379	Yazd	ARDAKAN	8602543	631	7499-2	623318	CWI71221
118	1966	211	Kerman	KERMAN	8603985	459	7685-3	627842	CWI71344
119	1966	370	Sistan-Balouchestan	ZABOL	8604008	484	7706-3	627849	CWI71348
120	1966	370	Sistan-Balouchestan	ZABOL	8604012	489	7708-2	627852	CWI71351
121	1966	370	Sistan-Balouchestan	ZABOL	8604015	493	7709-1	627853	CWI71352
122	1966	370	Sistan-Balouchestan	ZABOL	8604017	494	7709-3	623417	CWI71353
123	1940	364	Mazandaran	SARI	8604040	521	2660-2	627856	CWI71356
124	1959	52	Azarbayjan-Shargi	TABRIZ	8604095	588	6482-2	627881	CWI71371
125	1959	52	Azarbayjan-Shargi	TABRIZ	8604099	592	6482-6	623421	CWI71373
126	1959	308	Markazi	SAVEH	8604263	790	6472-1	627948	CWI71411
127	1940	203	Ilam	ILAM	8606137	18948-5	2852-2	623503	CWI71582
128	1968	79	Bakhtaran	KERMANSHAH	8606149	57952-5	8032-1	623506	CWI71586
129	1957	79	Bakhtaran	KERMANSHAH	8607380	12104-1	5783-2	623905	CWI71625
130	1959	292	Kordestan	KORDESTAN	8608132	2165	6166-3	624321	CWI71739
131	1959	174	Hamadan	HAMADAN	8608583	2622	6242-1	624585	CWI71781
132	1959	174	Hamadan	HAMADAN	8608622	2662	6234-1	624596	CWI71789
133	1931	203	Ilam	ILAM	8608986	3027	382-2	624818	CWI71841
134	1959	286	Kordestan	BIJAR	8609087	3128	6326-4	621619	CWI71852
135	1960	286	Kordestan	BIJAR	8609094	3135	6717-5	624900	CWI71853
136	1959	186	Hamadan	MALAYER	8609153	3194	6345-1	624925	CWI71875
137	1931	376	Tehran	TEHRAN	8609212	3254	489-8	621668	CWI71888
138	1948	376	Tehran	TEHRAN	8609233	3277	5261-3	624956	CWI71892
139	1959	156	Gazvin	GHAZVIN	8609312	3356	6063-1	621704	CWI71907
140	1940	156	Gazvin	GHAZVIN	8609315	3359	2754-1	621706	CWI71910
141	1959	156	Gazvin	GHAZVIN	8609322	3366	6079-6	624983	CWI71916
142	1959	156	Gazvin	GHAZVIN	8609327	3375	5938-2	624985	CWI71918
143	1947	156	Gazvin	GHAZVIN	8609356	3404	5239-1	624990	CWI71938
144	1948	156	Gazvin	GHAZVIN	8609375	3423	5255-1	621735	CWI71953
145	1961	308	Markazi	SAVEH	8609534	3582	6843-2	625047	CWI72063
146	1961	308	Markazi	SAVEH	8609608	3657	6845-2	625080	CWI72118
147	1961	308	Markazi	SAVEH	8609609	3658	6845-3	625081	CWI72119
148	1966	327	Markazi	KASHAN	8609721	3771	7655-2	625127	CWI72194
149	1939	311	Markazi	ARAK	8609968	4017	2040-2	621908	CWI72271
150	1959	398	Zanjan	ZANJAN	8610503	4553	5934-2	622063	CWI72383
151	1959	359	Mazandaran	MAZANDARAN	8610560	4612	6218-1	622084	CWI72392
152	1960	164	Gilan	GILAN	8610616	4666.1	6779-5	625281	CWI72398
153	1956	364	Mazandaran	SARI	8610962	5011	5694-2	622247	CWI72458
154	1962	348	Mazandaran	BABOL	8610990	5039	7333-4	625362	CWI72463
155	1959	247	Khorasan	MASHHAD	8611152	5202	6432-4	622311	CWI72495
156	1961	247	Khorasan	MASHHAD	8612438	6489	7156-3	625810	CWI72729
157	1964	104	Esfahan	ESFAHAN	8614310	9298	7456-1	626565	CWI73421
158	1964	104	Esfahan	ESFAHAN	8614311	9299	7456-2	626566	CWI73422
159	1964	104	Esfahan	ESFAHAN	8614329	9317	7457-1	623069	CWI73432
160	1964	104	Esfahan	ESFAHAN	8614330	9318	7457-2	626573	CWI73433
161	1961	242	Khorasan	GONABAD	8600968	2153	7021-1	627236	CWI74139
162	1964	379	Yazd	ARDAKAN	8602511	593	7497-4	627484	CWI74159
163	1961	153	Fars	SHIRAZ	8602686	1229	6829-6	623338	CWI74167
164	1953	19	Azarbayjan-Shargi	ARDABIL	8602698	1337	5620-2	627551	CWI74170
165	1957	68	Bakhtaran	GILANE-GHARB	8602889	220	5788-3	623344	CWI74186
166	1959	284	Kordestan	BANEH	8602975	306	6100-2	627587	CWI74193
167	1959	284	Kordestan	BANEH	8602981	312	6098-1	623345	CWI74198
168	1956	104	Esfahan	ESFAHAN	8603025	32	5756-6	627616	CWI74214
169	1950	217	Kerman	SOOFI-ABAD	8603165	203	5418-7	623377	CWI74252
170	1956	210	Kerman	JIROFT	8603167	205	5758-2	623379	CWI74254
171	1956	210	Kerman	JIROFT	8603170	209	5758-5	623382	CWI74256
172	1940	384	Yazd	YAZD	8603178	219	2897-5	627723	CWI74261
173	1959	25	Azarbayjan-Shargi	AZAR-SHAHR	8603229	280	6043-3	627760	CWI74296
174	1966	370	Sistan-Balouchestan	ZABOL	8603997	472	7702-2	627845	CWI74356
175	1960	286	Kordestan	BIJAR	8609095	3136	6717-6	624901	CWI74501
176	1959	190	Hamadan	NAHAVAND	8609110	3151	6282-2	624910	CWI74508
177	1959	190	Hamadan	NAHAVAND	8609111	3152	6282-3	624911	CWI74509
178	1931	376	Tehran	TEHRAN	8609174	3215	497-1	621650	CWI74531
179	1931	376	Tehran	TEHRAN	8609197	3238	484-1	624939	CWI74537
180	1946	376	Tehran	TEHRAN	8609206	3247	5164-2	624944	CWI74544
181	1948	376	Tehran	TEHRAN	8609211	3253	5251-3	624946	CWI74546
182	1931	376	Tehran	TEHRAN	8609213	3255	489-2	624947	CWI74547
183	1931	376	Tehran	TEHRAN	8609214	3256	489-3	621669	CWI74548
184	1931	376	Tehran	TEHRAN	8609251	3295	500-9	624963	CWI74564
185	1964	104	Esfahan	ESFAHAN	8614087	9074	7556-3	623008	CWI74680
186	1939	311	Markazi	ARAK	8609750	3800	1761-2	625139	CWI72197
187	1947	14	Azarbayjan-Gharbi	REZAIEH	8602192	1136	5208-3	623266	CWI55181
188	1948	156	Gazvin	GHAZVIN	8609376	3424	5255-2	621736	CWI71954
189	1956	164	Gilan	GILAN	8610615	4666	5747-3	622105	CWI72397
190	1957	164	Gilan	GILAN	8610600	4651	5778-5	622098	CWI66864
191	1959	156	Gazvin	GHAZVIN	8609332	3380	5938-7	621712	CWI71923
192	1959	164	Gilan	GILAN	8610603	4654	6070-1	622099	CWI66867
193	1959	347	Mazandaran	AMOL	8604142	641	6218-1	627905	CWI71388
194	1959	359	Mazandaran	MAZANDARAN	8610561	4613	6218-2	625263	CWI66843
195	1959	311	Markazi	ARAK	8609894	3943	6267-4	621869	CWI72226
196	1959	55	Bakhtaran	BAKHTARAN	8604459	1034	6291-1	628012	CWI55673
197	1959	174	Hamadan	HAMADAN	8607898		6301-1	621420	CWI57018
198	1959	3	Azarbayjan-Gharbi	AZ-GH	8606159	887	6503-2	620903	CWI55925
199	1962	348	Mazandaran	BABOL	8610987	5036	7333-1	622264	CWI49895
200	1962	347	Mazandaran	AMOL	8610997	5046	7335-1	622272	CWI67063

## Sheet: Table S2
Table S2. List of 87 Iran bread wheat cultivars
Entery ID	Year	Variety Name	Synonym	Growth Habit	Variety Type	Pedigree	Selection History	Origin
1	1951	4820		Spring	Bread Wheat		Algeria	No Info
201	1976	ADL		Spring	Bread Wheat	TK/SHAHPASSAND		Cross made in the country, one CIMMYT parent
202	2010	AFLAK		Spring	Bread Wheat	HD160/5/Tob/Cno/23854/3/Nai60//Tit/Son64/4/LR/Son64	S-80-18	CIMMYT advanced line
203	2006	AKBARI		Spring	Bread Wheat	1-63-31/3/12300/TOB//CNO67/SX		Cross made in the country, no CIMMYT parents
204	1958	AKOVA		Winter	Bread Wheat			No Info
205	1978	ALBORZ		Spring	Bread Wheat	FN/MD//K117A/3/2*CLLF/4/SON64/KLRE/3/CNO//LR64*2/SON64	CM2182	CIMMYT segregating line or population
206	1995	ALVAND		Facultative	Bread Wheat	1-27-6275/CF 1770 or CF17170 1-22-11	0K	Cross made in the country, one CIMMYT parent
207	2006	ARTA		Spring	Bread Wheat	HD2206/Hork//Bul/6/CMH80A.253/2/M2A/CML//Ald*4/5/BH1146/H56.71//BH1146/3/CMH78.390/4/Seri 82/7/Hel/3*Cno79/7/2*Seri 82		Cross made in the country, no CIMMYT parents
208	1974	ARVAND1		Spring	Bread Wheat	RSH/3/MTA//KY/MAYO58	-0IRN	Cross made in the country, one CIMMYT parent
209	1995	ATRAK	KAUZ	Spring	Bread Wheat	JUP/BJY'S'//URES	CM67458-4Y-1M-3Y-1M-3Y-0B	CIMMYT advanced line
210	1979	AZADI		Facultative	Bread Wheat	4820/1.32.15409//8156	-0IRN	Cross made in the country, one CIMMYT parent
211	1957	AZAR	AZAR,CV ; AZAR,LV	Winter	Bread Wheat	AZAR,LV	-0IRN	Cross made in the country, no CIMMYT parents
212	1997	AZAR2		Winter	Bread Wheat	KVZ/TI//MAYA/26591-1T-7M-OY-115Y-OM/3/SEFID	IMW88.1.10838-0MRGH-0MRGH-0MRGH-3MRGH-0MRGH	Cross made in the country, one CIMMYT parent
213	2007	BAHAR		Spring	Bread Wheat	HD2172/3/BB/2*7C//Y50E/3*KAL	ICW84.0008-013AP-300L-3AP-300L-0AP-0IRN	Cross made in the country, no CIMMYT parents
214	2006	BAM		Spring	Bread Wheat	VEE#5/NAC//1-66-22 or VEERY/NACOZARI-76//1-66-22	DH-4-209-1577-F3	Cross made in the country, no CIMMYT parents
215	1976	BAYAT	CHENAB 79 (?)	Spring	Bread Wheat	PUNJAB-76/CHENAB-70	-0DAR	Cross made in the country, one CIMMYT parent
216	1969	BEZOSTAYA	BEZOSTAYA; BEZOSTAYA-1	Winter	Bread Wheat	LUTESCENS17/SKOROSPELKA2		Cross made in the country, no CIMMYT parents
217	1980	BISTON	BISTOON	Spring	Bread Wheat	9-36/592/PIEVE or 9-36-562/PIAVE	-0IRN	Cross made in the country, one CIMMYT parent
218	1997	CHAMRAN		Spring	Bread Wheat	ND/VG9144//KAL/BB/3/YACO/4/VEE#5	CM85836-4Y-0M-0Y-8M-0Y-0PZ	CIMMYT advanced line
219	2013	CHAMRAN_2	CHAMRAN 2	Spring	Bread Wheat	Attila 50Y//Attila/Bacanora		CIMMYT advanced line
220	1980	DARAB1		Spring	Bread Wheat	RSH/IRN 149(60-61)//C271	-0IRN	Cross made in the country, one CIMMYT parent
221	1995	DARAB2		Spring	Bread Wheat	MAYA'S'/NAC	CM39424-1Y-1M-4Y-1M-1Y-1M-0Y	CIMMYT advanced line
222	2006	DARYA	DRYA	Spring	Bread Wheat	Sha4/Chil		Cross made in the country, one CIMMYT parent
223	1960	DASTJERDI		Spring	Bread Wheat	DASTJERDI	-0IRN	Cross made in the country, no CIMMYT parents
224	1968	DAYHIM		Spring	Bread Wheat	DIADEM/ITALIAI	-0K	Cross made in the country, no CIMMYT parents
225	2002	DEZ		Spring	Bread Wheat	KAUZ*2/OPATA//KAUZ	CRG737-1Y-010M-0Y-0IRN	CIMMYT advanced line
226	---	DN_11						No Info
227	1990	FALAT	SERI-82; SERI82; SERI 82; SERI M 82	Spring	Bread Wheat	KVZ/BUHO//KAL/BB	CM33027-F-15M-500Y-0M-87B-0Y	CIMMYT segregating line or population
228	---	FONG						No Info
229	---	FONTANA						No Info
230	1996	GAHAR	GAHER	Spring	Bread Wheat	ND/VG9144//KAL/BB/3/YACO'S'/4/VEE#5	CM85836-45Y-0M-4M-0Y-0MRGH	CIMMYT advanced line
231	1994	GASCOGNE						No Info
232	1988	GHODS		Spring	Bread Wheat	RHS/5/WT/4/NOR10/K54*2//FN/3/PTR/6/OMID//KAL/BB	-0IRN	Cross made in the country, one CIMMYT parent
233	1986	GOLESTAN		Spring	Bread Wheat	D6301/NAI60//WRM/3/CNO*2/CHR	CM11683-0IRN	Cross made in the country, one CIMMYT parent
234	2002	HAMOON		Spring	Bread Wheat	FALAT/RSH	-0IRN	Cross made in the country, one CIMMYT parent
235	2009	HOMA		Winter	Bread Wheat	A pure Line of Sardari	0MAR	Cross made in the country, no CIMMYT parents
236	1969	INIA66	INIA-66; INIA66; INIA F 66	Spring	Bread Wheat	LR64/SN64	II19008-83M-100Y-100M-100Y-100C	CIMMYT advanced line
237	1974	KARAJ1		Facultative	Bread Wheat	200H/VFN/RSH	-0K	Cross made in the country, one CIMMYT parent
238	1974	KARAJ2		Winter	Bread Wheat	FA//TH/MTA/3/OMI or FA//TH/MT/3/OMID	-0K	Cross made in the country, no CIMMYT parents
239	1974	KARAJ3		Winter	Bread Wheat	DRC/MXP//ISWRN-297/3/NAI60	-0K	Cross made in the country, no CIMMYT parents
240	2011	KARIM		Spring	Bread Wheat	Triticum aestivum/Sprw “s”//CA8055/3/Baconora88	ICW92-0477-1AP-1AP-4AP-1AP-0AP	Cross made in the country, no CIMMYT parents
241	1980	KAVEH		Spring	Bread Wheat	FTA/PL	-0IRN	Cross made in the country, no CIMMYT parents
242	1997	KAVIR		Spring	Bread Wheat	Stm/3/Kal//V543/Jit716 or SHORTIM/3/KALYANSONA//V-534/JIT-716		Cross made in the country, one CIMMYT parent
243	1974	KHAZAR1		Spring	Bread Wheat	P4160//SN64/LR64	-0G	CIMMYT segregating line or population
244	2002	KOOHDASHT		Spring	Bread Wheat	BB/RON//CNO67/TOTA/3/JAR	TR810200-29R-1R-6R-0R-0IRN	CIMMYT advanced line
245	1995	MAHDAVI		Spring	Bread Wheat	TI/PCH/5/MT48/3/WTE*3/NAR59/TOTA63/4/MUS	ICW84	Cross made in the country, one CIMMYT parent
246	1991	MAROON		Spring	Bread Wheat	AVD/PCHU/5/N10/BR21.1C//KT54B/3/NAR59/1093/4/7C		Cross made in the country, one CIMMYT parent
247	1999	MARVDASHT		Spring	Bread Wheat	HD2172/BLOUDAN//AZADI	-0SHZ	Cross made in the country, one CIMMYT parent
248	2010	MIHAN		Winter	Bread Wheat	Barkat/90Zhong87		Cross made in the country, one CIMMYT parent
249	1974	MOGHAN1		Spring	Bread Wheat	LR/N10B//3*ANE	II8739-4R-1M-1R-0IRN	Cross made in the country, one CIMMYT parent
250	2006	MOGHAN3	MOGHAN-3; MOGHAN3	Spring	Bread Wheat	Luan/3/V763.23/V879.c8//Pvn/4/Picus/5/Opata	N-80-6	Cross made in the country, no CIMMYT parents
251	2009	MORVARID	MORVARIDS	Spring	Bread Wheat	MILAN/SHANGHAI-7	CM97550-0M-2Y-030H-3Y-3Y-0Y-2M-010Y-0FUS-3FUS-1FUS-0Y-2SJ-0Y	CIMMYT advanced line
252	1993	MV_17		Winter	Bread Wheat		Marton Vassar, Hungry	Cross made in the country, no CIMMYT parents
253	1990	NAVID1990	NAVID	Facultative	Bread Wheat	HYS/7C		CIMMYT advanced line
254	1978	NAZ		Spring	Bread Wheat	II12300//LR64A/8156/3/NOR	II30842-31R-2M-2Y-0M-0IRN	CIMMYT advanced line
255	2006	NEISHABOUR	AKBARI	Spring	Bread Wheat	1-63-31/3/12300/TOB//CNO67/SX		Cross made in the country, no CIMMYT parents
256	1995	NIKNEJAD		Spring	Bread Wheat	F134-71/CROW'S'	SWM11147-1AP-2AP-4AP-1AP-0AP-0MRGH	CIMMYT segregating line or population
257	2012	OFOGH		Spring	Bread Wheat	GF-gy54/Attila	Cross made in Iran at SPII in 1995. Cross #1-14437	Cross made in the country, one CIMMYT parent
258	1968	PANJAMO62		Spring	Bread Wheat			Cross made in the country, no CIMMYT parents
259	2009	PARSI		Spring	Bread Wheat	Dove"S"/Buc"S"//2*Darab1 or DOVE(SIB)/(SIB)BUCKBUCK(M-84-17)//2*DARAB		Cross made in the country, one CIMMYT parent
260	2008	PISHGAM		Facultative	Bread Wheat	Bkt/90Zhong87	0K	Cross made in the country, no CIMMYT parents
261	2002	PISHTAZ		Spring	Bread Wheat	ALVAND//ALDAN/IAS 58	-0IRN	Cross made in the country, one CIMMYT parent
262	2014	QABOOS		Spring	Bread Wheat	Dryland Agricultural Research Institute		No Info
263	1968	RASHID		Facultative	Bread Wheat	N.P.7881/AZAR 2/588	-01IRN	Cross made in the country, one CIMMYT parent
264	1942	RAYHANI		Spring	Bread Wheat	RAYHANI	0IRN	Cross made in the country, no CIMMYT parents
265	2011	RIJAW		Facultative	Bread Wheat	PATO/CAL/3/7C//BB/CNO/5/CAL//CNO/SN64/4/CNO//BAD/CHR/3/KL../6/SABALAN	IWWIP	Cross made in the country, no CIMMYT parents
266	1960	ROSHAN		Spring	Bread Wheat	Landrace	-0IRN	Cross made in the country, no CIMMYT parents
267	1980	SABALAN		Facultative	Bread Wheat	(908//FN/A12)1-32-4382	-0IRN	Cross made in the country, one CIMMYT parent
268	2006	SEPAHAN		Spring	Bread Wheat	AZADI/5/L2453/1347/4/KAL//BB/KAL/3/Y50E/3*KAL	-0ISF	Cross made in the country, no CIMMYT parents
269	1967	SHAHI		Winter	Bread Wheat	SHAHI	0IRN	Cross made in the country, no CIMMYT parents
270	1942	SHAHPASSAND		Winter	Bread Wheat	SHAHPASSAND	0IRN	Cross made in the country, no CIMMYT parents
271	2002	SHAHRYAR	SHAHRYAR	Winter	Bread Wheat	KVZ/TI//MAYA/26591-1T-7M-OY-115Y-OM/3/1-44-21863/4/ANZA/3/PI/NAR59//HYS or KAVKAZ/TANORI-71/3/MAYA-74(SIB)//BLUEBIRD/INIA/4/KARAJ-2/5/ANZA/3/PITIC-62/NDR//HYSLOP	-0IRN	Cross made in the country, one CIMMYT parent
272	---	SHANGHAI7		Spring	Bread Wheat			No Info
273	2002	SHIRAZ		Spring	Bread Wheat	GV/D6301//ALD/3/AZADI or GAVILAN,MEX/D-630//(SIB)ALONDRA/3/AZADI or ALVAND//ALDAN/IAS-58	-0IRN	Cross made in the country, one CIMMYT parent
274	1997	SHIROODI		Spring	Bread Wheat	ND/VG9144//KAL/BB/3/YACO/4/VEE#5	CM85836-4Y-0M-0Y-8M-0Y-0PZ-0IRN	CIMMYT advanced line
275	1994	SIOSSON						No Info
276	2012	SIRVAN		Spring	Bread Wheat	PRL/2*PASTOR	CGSS97Y00034M-099TOPB-027Y-099M-099Y-099M-27Y-0B	Cross made in the country, one CIMMYT parent
277	2006	SISTAN		Spring	Bread Wheat	Bank"s"/Veery"s"		Cross made in the country, one CIMMYT parent
278	2009	SIVAND	M-84-18	Spring	Bread Wheat	Kauz"S"/Azd or KAUZ(SIB)/(AZD)AZADI	M-84-18	Cross made in the country, no CIMMYT parents
279	2013	TAK_AB	SOM-3	Winter	Bread Wheat	Manning/Sdv1//Dogu88	0YC-0YC-0YC-12YC-0YC	Cross made in the country, no CIMMYT parents
280	1969	TOBARI66		Spring	Bread Wheat			Cross made in the country, no CIMMYT parents
281	2002	TOUS	TOOS	Facultative	Bread Wheat	SPN/MCD//CAM/3/NZR or SPN/MCD//CAMA/3/NZT	SWM777627'-17H-4H-1H-0H	CIMMYT advanced line
282	2009	UROUM		Winter	Bread Wheat	Alvand//Ns732/Her		Cross made in the country, no CIMMYT parents
283	1997	VEENAC	VEERY/NAC; VEE-NAC; VEE'S'/NAC	Spring	Bread Wheat	Veery/Nacozari or Veery#5/NacozariF76	CM67575	Cross made in the country, no CIMMYT parents
284	1996	ZAGROS		Spring	Bread Wheat	TAN'S'/VEE'S'//OPATA	CM82781-030TOPM-14Y-025H-05H-0SY-05RB-0H-0MRGH	CIMMYT advanced line
285	2010	ZARE		Facultative	Bread Wheat	130L1.11//F35.70/MO73/4/YMH/TOB//MCD/3/LIRA	CIT925080-0SE-0YC-7YC-0YC-1YC-0YC-3YC-0YC	Cross made in the country, no CIMMYT parents
286	1995	ZARRIN		Facultative	Bread Wheat	NAI60/HVII//BUC/3/F59.71/GHK	SWO791095	CIMMYT advanced line
