# Supplementary material for: A simple, cost-effective high-throughput image analysis pipeline improves genomic prediction accuracy for days to maturity in wheat
Source: Plant Methods. 2020 Nov 2;16:146. doi: 10.1186/s13007-020-00686-2 (PMC7607823; doi:10.1186/s13007-020-00686-2)
Supplement: Supplementary file 3 — Additional file 3: Scripts S1. and S2 are defined function and written code in MATLAB. [file 13007_2020_686_MOESM3_ESM.zip]

Archive with 2 entries (2 files):
- Script01_Func.m
- Script02_Code.m
