# Supplementary material for: A simple, cost-effective high-throughput image analysis pipeline improves genomic prediction accuracy for days to maturity in wheat
Source: Plant Methods. 2020 Nov 2;16:146. doi: 10.1186/s13007-020-00686-2 (PMC7607823; doi:10.1186/s13007-020-00686-2)
Supplement: Supplementary file 3 — Additional file 3: Scripts S1. and S2 are defined function and written code in MATLAB. [file 13007_2020_686_MOESM3_ESM.zip › Script01_Func.m]

function [BW,maskedRGBImage] = createMask(RGB)
%createMask  Threshold RGB image using auto-generated code from colorThresholder app.
%  [BW,MASKEDRGBIMAGE] = createMask(RGB) thresholds image RGB using
%  auto-generated code from the colorThresholder App. The colorspace and
%  minimum/maximum values for each channel of the colorspace were set in the
%  App and result in a binary mask BW and a composite image maskedRGBImage,
%  which shows the original RGB image values under the mask BW.

% Auto-generated by colorThresholder app on 25-Oct-2018
%------------------------------------------------------


% Convert RGB image to chosen color space
RGB = im2double(RGB);
cform = makecform('srgb2lab', 'AdaptedWhitePoint', whitepoint('D65'));
I = applycform(RGB,cform);

% Define thresholds for channel 1 based on histogram settings
channel1Min = 0.000;
channel1Max = 100.000;

% Define thresholds for channel 2 based on histogram settings
channel2Min = 0.00;
channel2Max = 100.00;

% Define thresholds for channel 3 based on histogram settings
channel3Min = 0.00;
channel3Max = 100.00;

% Create mask based on chosen histogram thresholds
BW = (I(:,:,1) >= channel1Min ) & (I(:,:,1) <= channel1Max) & ...
    (I(:,:,2) >= channel2Min ) & (I(:,:,2) <= channel2Max) & ...
    (I(:,:,3) >= channel3Min ) & (I(:,:,3) <= channel3Max);

% Initialize output masked image based on input image.
maskedRGBImage = RGB;

% Set background pixels where BW is false to zero.
maskedRGBImage(repmat(~BW,[1 1 3])) = 0;
