# Supplementary material for: A simple, cost-effective high-throughput image analysis pipeline improves genomic prediction accuracy for days to maturity in wheat
Source: Plant Methods. 2020 Nov 2;16:146. doi: 10.1186/s13007-020-00686-2 (PMC7607823; doi:10.1186/s13007-020-00686-2)
Supplement: Supplementary file 3 — Additional file 3: Scripts S1. and S2 are defined function and written code in MATLAB. [file 13007_2020_686_MOESM3_ESM.zip › Script02_Code.m]

folderPath1 = '/Volumes/Macintosh HD 1/Test/';
cd(folderPath1); % path of the folder
images = dir('*.jpg') ;  % get all images of the folder 
N = length(images) ;     % number of images 
I = imread(images(1).name) ;
for i = 1:N
    I = imread(images(i).name) ;   % read image
    % WriteDir = WriteFile Folder
    WriteDir = '/Volumes/Macintosh HD 1/Test/';
    cd(WriteDir) % go to dir where you want to save updated files
    files1 = dir('**');
    files1(1:2) = [];
    N = numel(files1);
    
    %figure, imshow(I);
    [bw, lab]=Script01_Func(I);
    %figure, imshow(lab);
    %figure, imshow(bw);

    % Calculate
    %%Image total pixels
    bw_totpx = numel( bw );           %total number of pixel of bw
    %%Not Black would be dried area
    bw_NB = length( bw(bw~=0) );   %number of pixel not black of bw
    %%Black would be green area
    diffPx_bw = abs( bw_totpx - bw_NB );    %%difference of pixels between the 2 imgs
    % Obtains the ratio of green area to dried area
    tolerance_ratio = diffPx_bw/bw_NB
    % Obtains the ratio of dried area to green area
    stress_ratio = bw_NB/diffPx_bw
   
    A = tolerance_ratio;
    B = stress_ratio;
    
    header1 = 'tolerance_ratio';
    header2 = 'stress_ratio';
    
    fid=fopen('ID_Based_Results.txt','a+');
    fprintf(fid, [header1 ' ' header2 '\n']);
    fprintf(fid, '%f %f \n', [A B]);
    fclose(fid);

end
%%%%%%%%%%%%%%%%%%%%%%%%%%%%
WriteDir = '/Volumes/Macintosh HD 1/Test/';
    cd(WriteDir) % go to dir where you want to save the files
        Files=dir('*.jpg');
    for k=1:length(images)
        Images_ID = images(k).name
        D = Images_ID;
        header0 = 'Image_ID';
        fid=fopen('IDs.txt','a+');
        fprintf(fid, [header0  '\n']);
        fprintf(fid, '%s \n', [D]);
        fclose(fid);
    end
    
