# Supplementary material for: A simple, cost-effective high-throughput image analysis pipeline improves genomic prediction accuracy for days to maturity in wheat
Source: Plant Methods. 2020 Nov 2;16:146. doi: 10.1186/s13007-020-00686-2 (PMC7607823; doi:10.1186/s13007-020-00686-2)
Supplement: Supplementary file 6 — Additional file 6: Table S3. provides information about the members of each subpopulation. [file 13007_2020_686_MOESM6_ESM.xlsx]

## Sheet: Table S3
Table S3. Population structure of the whole association panel
Entery ID	Accession type	Used name during analysis	Q
1	Cultivar	4820	Q1
2	Landrace	54471	Q1
3	Landrace	54496	Q1
4	Landrace	54502	Q2
5	Landrace	54538	Q2
6	Landrace	54547	Q2
7	Landrace	54569	Q2
8	Landrace	54602	Q2
9	Landrace	54613	Q2
10	Landrace	54636	Q2
11	Landrace	54641	Q2
12	Landrace	54656	Q2
13	Landrace	54661	Q2
14	Landrace	54670	Q2
15	Landrace	54672	Q2
16	Landrace	54674	Q2
17	Landrace	54676	Q2
18	Landrace	54690	Q1
19	Landrace	54704	Q2
20	Landrace	54724	Q1
21	Landrace	54727	Q2
22	Landrace	54729	Q2
23	Landrace	54737	Q2
24	Landrace	54738	Q2
25	Landrace	54756	Q1
26	Landrace	54778	Q2
27	Landrace	54848	Q2
28	Landrace	54849	Q2
29	Landrace	54851	Q2
30	Landrace	54857	Q2
31	Landrace	54858	Q2
32	Landrace	54866	Q2
33	Landrace	54871	Q1
34	Landrace	54897	Q1
35	Landrace	54903	Q1
36	Landrace	55011	Q1
37	Landrace	55130	Q2
38	Landrace	55188	Q2
39	Landrace	55193	Q2
40	Landrace	55230	Q2
41	Landrace	55234	Q2
42	Landrace	55256	Q2
43	Landrace	55260	Q2
44	Landrace	55267	Q2
45	Landrace	55276	Q1
46	Landrace	55508	Q2
47	Landrace	55542	Q2
48	Landrace	55596	Q2
49	Landrace	55600	Q1
50	Landrace	55610	Q2
51	Landrace	55642	Q2
52	Landrace	55657	Q2
53	Landrace	55659	Q2
54	Landrace	55665	Q2
55	Landrace	55723	Q2
56	Landrace	55727	Q2
57	Landrace	55746	Q2
58	Landrace	55795	Q2
59	Landrace	55891	Q1
60	Landrace	55893	Q1
61	Landrace	55919	Q1
62	Landrace	55927	Q1
63	Landrace	56702	Q1
64	Landrace	56703	Q1
65	Landrace	56757	Q1
66	Landrace	56798	Q1
67	Landrace	57017	Q1
68	Landrace	57019	Q2
69	Landrace	57057	Q1
70	Landrace	57068	Q1
71	Landrace	57161	Q1
72	Landrace	57240	Q1
73	Landrace	57242	Q1
74	Landrace	57247	Q2
75	Landrace	57455	Q1
76	Landrace	57460	Q2
77	Landrace	57463	Q2
78	Landrace	57495	Q2
79	Landrace	57692	Q2
80	Landrace	57693	Q1
81	Landrace	57721	Q1
82	Landrace	57722	Q1
83	Landrace	57730	Q1
84	Landrace	57733	Q1
85	Landrace	57745	Q1
86	Landrace	57746	Q1
87	Landrace	57747	Q1
88	Landrace	67144	Q2
89	Landrace	67210	Q2
90	Landrace	67524	Q2
91	Landrace	67670	Q2
92	Landrace	67672	Q2
93	Landrace	67751	Q2
94	Landrace	67758	Q2
95	Landrace	67761	Q2
96	Landrace	67769	Q2
97	Landrace	67794	Q2
98	Landrace	67795	Q2
99	Landrace	67880	Q2
100	Landrace	67881	Q2
101	Landrace	67883	Q2
102	Landrace	70894	Q2
103	Landrace	70918	Q2
104	Landrace	70927	Q2
105	Landrace	70970	Q1
106	Landrace	70975	Q1
107	Landrace	70976	Q1
108	Landrace	71007	Q2
109	Landrace	71008	Q2
110	Landrace	71020	Q2
111	Landrace	71022	Q2
112	Landrace	71025	Q1
113	Landrace	71040	Q1
114	Landrace	71169	Q2
115	Landrace	71177	Q2
116	Landrace	71203	Q2
117	Landrace	71221	Q1
118	Landrace	71344	Q2
119	Landrace	71348	Q2
120	Landrace	71351	Q2
121	Landrace	71352	Q2
122	Landrace	71353	Q2
123	Landrace	71356	Q2
124	Landrace	71371	Q1
125	Landrace	71373	Q1
126	Landrace	71411	Q2
127	Landrace	71582	Q1
128	Landrace	71586	Q2
129	Landrace	71625	Q1
130	Landrace	71739	Q1
131	Landrace	71781	Q1
132	Landrace	71789	Q1
133	Landrace	71841	Q1
134	Landrace	71852	Q1
135	Landrace	71853	Q1
136	Landrace	71875	Q1
137	Landrace	71888	Q2
138	Landrace	71892	Q2
139	Landrace	71907	Q2
140	Landrace	71910	Q2
141	Landrace	71916	Q2
142	Landrace	71918	Q1
143	Landrace	71938	Q1
144	Landrace	71953	Q2
145	Landrace	72063	Q2
146	Landrace	72118	Q2
147	Landrace	72119	Q2
148	Landrace	72194	Q2
149	Landrace	72271	Q2
150	Landrace	72383	Q1
151	Landrace	72392	Q1
152	Landrace	72398	Q1
153	Landrace	72458	Q1
154	Landrace	72463	Q1
155	Landrace	72495	Q2
156	Landrace	72729	Q2
157	Landrace	73421	Q1
158	Landrace	73422	Q1
159	Landrace	73432	Q2
160	Landrace	73433	Q2
161	Landrace	74139	Q2
162	Landrace	74159	Q1
163	Landrace	74167	Q1
164	Landrace	74170	Q1
165	Landrace	74186	Q2
166	Landrace	74193	Q2
167	Landrace	74198	Q2
168	Landrace	74214	Q2
169	Landrace	74252	Q2
170	Landrace	74254	Q2
171	Landrace	74256	Q1
172	Landrace	74261	Q2
173	Landrace	74296	Q2
174	Landrace	74356	Q2
175	Landrace	74501	Q1
176	Landrace	74508	Q2
177	Landrace	74509	Q2
178	Landrace	74531	Q2
179	Landrace	74537	Q2
180	Landrace	74544	Q2
181	Landrace	74546	Q2
182	Landrace	74547	Q2
183	Landrace	74548	Q2
184	Landrace	74564	Q2
185	Landrace	74680	Q2
186	Landrace	1761_2	Q1
187	Landrace	5208_3	Q1
188	Landrace	5255_2	Q2
189	Landrace	5747_3	Q2
190	Landrace	5778_5	Q2
191	Landrace	5938_7	Q2
192	Landrace	6070_1	Q1
193	Landrace	6218_1	Q2
194	Landrace	6218_2	Q1
195	Landrace	6267_4	Q2
196	Landrace	6291_1	Q2
197	Landrace	6301_1	Q2
198	Landrace	6503_2	Q1
199	Landrace	7333_1	Q1
200	Landrace	7335_1	Q2
201	Cultivar	ADL	Q1
202	Cultivar	AFLAK	Q1
203	Cultivar	AKBARI	Q1
204	Cultivar	AKOVA	Q1
205	Cultivar	ALBORZ	Q1
206	Cultivar	ALVAND	Q1
207	Cultivar	ARTA	Q1
208	Cultivar	ARVAND1	Q1
209	Cultivar	ATRAK	Q1
210	Cultivar	AZADI	Q1
211	Cultivar	AZAR	Q2
212	Cultivar	AZAR2	Q1
213	Cultivar	BAHAR	Q1
214	Cultivar	BAM	Q1
215	Cultivar	BAYAT	Q1
216	Cultivar	BEZOSTAYA	Q1
217	Cultivar	BISTON	Q1
218	Cultivar	CHAMRAN	Q1
219	Cultivar	CHAMRAN_2	Q1
220	Cultivar	DARAB1	Q1
221	Cultivar	DARAB2	Q1
222	Cultivar	DARYA	Q1
223	Cultivar	DASTJERDI	Q2
224	Cultivar	DAYHIM	Q2
225	Cultivar	DEZ	Q1
226	Cultivar	DN_11	Q1
227	Cultivar	FALAT	Q1
228	Cultivar	FONG	Q1
229	Cultivar	FONTANA	Q1
230	Cultivar	GAHAR	Q1
231	Cultivar	GASCOGNE	Q1
232	Cultivar	GHODS	Q1
233	Cultivar	GOLESTAN	Q1
234	Cultivar	HAMOON	Q1
235	Cultivar	HOMA	Q1
236	Cultivar	INIA66	Q1
237	Cultivar	KARAJ1	Q2
238	Cultivar	KARAJ2	Q2
239	Cultivar	KARAJ3	Q1
240	Cultivar	KARIM	Q1
241	Cultivar	KAVEH	Q1
242	Cultivar	KAVIR	Q1
243	Cultivar	KHAZAR1	Q1
244	Cultivar	KOOHDASHT	Q1
245	Cultivar	MAHDAVI	Q1
246	Cultivar	MAROON	Q1
247	Cultivar	MARVDASHT	Q1
248	Cultivar	MIHAN	Q1
249	Cultivar	MOGHAN1	Q1
250	Cultivar	MOGHAN3	Q1
251	Cultivar	MORVARID	Q1
252	Cultivar	MV_17	Q1
253	Cultivar	NAVID1990	Q1
254	Cultivar	NAZ	Q1
255	Cultivar	NEISHABOUR	Q1
256	Cultivar	NIKNEJAD	Q1
257	Cultivar	OFOGH	Q1
258	Cultivar	PANJAMO62	Q1
259	Cultivar	PARSI	Q1
260	Cultivar	PISHGAM	Q1
261	Cultivar	PISHTAZ	Q1
262	Cultivar	QABOOS	Q1
263	Cultivar	RASHID	Q1
264	Cultivar	RAYHANI	Q2
265	Cultivar	RIJAW	Q1
266	Cultivar	ROSHAN	Q2
267	Cultivar	SABALAN	Q1
268	Cultivar	SEPAHAN	Q1
269	Cultivar	SHAHI	Q2
270	Cultivar	SHAHPASSAND	Q2
271	Cultivar	SHAHRYAR	Q1
272	Cultivar	SHANGHAI7	Q1
273	Cultivar	SHIRAZ	Q1
274	Cultivar	SHIROODI	Q1
275	Cultivar	SIOSSON	Q1
276	Cultivar	SIRVAN	Q1
277	Cultivar	SISTAN	Q1
278	Cultivar	SIVAND	Q1
279	Cultivar	TAK_AB	Q1
280	Cultivar	TOBARI66	Q2
281	Cultivar	TOUS	Q1
282	Cultivar	UROUM	Q1
283	Cultivar	VEENAC	Q1
284	Cultivar	ZAGROS	Q1
285	Cultivar	ZARE	Q1
286	Cultivar	ZARRIN	Q1
